# Supplementary material for: Molecular Characterization of Seasonal Influenza A and B from Hospitalized Patients in Thailand in 2018–2019
Source: Viruses. 2021 May 25;13(6):977. doi: 10.3390/v13060977 (PMC8228477; doi:10.3390/v13060977)
Supplement: Supplementary file 1 [file viruses-13-00977-s001.zip]

Archive with 1 entries (1 files):
- viruses-1127845-supplementary.pdf
